# Supplementary material for: Efficacy and safety of a therapeutic humanized FSH-blocking antibody in obesity and Alzheimer’s disease models
Source: J Clin Invest. 2025 Jul 15;135(17):e182702. doi: 10.1172/JCI182702 (PMC12404759; doi:10.1172/JCI182702)
Supplement: Supporting data values [file jci-135-182702-s239.xlsx]

## Sheet: Fig.2A
Protein thermal shift assay to evaluate the thermostability of MS-Hu6 and Hf2 in formulation buffer and in PBS.
MS-Hu6 in PBS										MS-Hu6 in Formulation										Hf2 in PBS										Hf2 in Formulation
Temp (°C)	Differential Fluorescence, dF/dT									Temp (°C)	Differential Fluorescence, dF/dT									Temp (°C)	Differential Fluorescence, dF/dT									Temp (°C)	Differential Fluorescence, dF/dT
	Replicate #1	Replicate #2	Replicate #3	Replicate #4	Replicate #5	Replicate #6	Replicate #7	Replicate #8			Replicate #1	Replicate #2	Replicate #3	Replicate #4	Replicate #5	Replicate #6	Replicate #7	Replicate #8			Replicate #1	Replicate #2	Replicate #3	Replicate #4	Replicate #5	Replicate #6	Replicate #7	Replicate #8			Replicate #1	Replicate #2	Replicate #3	Replicate #4	Replicate #5	Replicate #6	Replicate #7	Replicate #8
50.296	134.653	237.696	124.237	141.452	-104.679	34.1414	-9.1139	-336.542		50.296	-10417.7	-14633.1	-7852.47	-13581.6	-11167.1	-7090.16	-9170.21	-7684.83		50.2968	-23.7185	90.7851	79.5328	145.256	143.57	116.479	185.683	103.073		50.2968	-4997.23	-5123.57	-10964.9	-10844.3	-7559.77	-7671.07	-6326.5	-5482.8
50.5973	170.726	275.31	160.887	188.104	-82.4108	69.1061	22.6477	-293.304		50.5973	-10541.1	-14582.4	-7945.72	-13505.5	-11100.7	-7096.58	-9234.82	-7505.09		50.5979	-2.76954	109.837	97.683	164.952	162.75	139.996	213.834	121.179		50.5979	-4666.73	-5158.22	-11078	-10723.6	-7642.7	-7650.74	-6272.18	-5560.25
50.8987	213.613	320.563	200.587	237.866	-60.5577	101.243	56.6713	-259.255		50.8987	-10704.4	-14732.4	-8116.18	-13324.8	-11118.9	-7126.5	-9298.47	-7353.51		50.899	18.4883	131.371	117.475	188.804	182.5	166.489	247.708	143.504		50.899	-4427.97	-5246.71	-11258.6	-10404.4	-7983.38	-7709.4	-6166.74	-5602.44
51.2	256.209	367.135	247.455	293.451	-34.0968	142.858	95.2168	-208.88		51.2	-10818.8	-14754.5	-8350.45	-13400.8	-11097.3	-7177.45	-9340.18	-7253.39		51.2	44.6317	153.911	137.486	212.525	206.964	195.424	285.731	167.429		51.2	-4174.32	-5294.68	-11281.6	-10298.5	-7542.88	-7670.79	-6319.7	-5636.47
51.5012	304.543	418.495	294.843	356.444	-6.13151	187.771	142.001	-158.017		51.5012	-10955.9	-14822.1	-8547.66	-13432	-11111.4	-7240.07	-9357.04	-7210.27		51.5008	71.0977	178.855	162.005	239.367	234.358	228.821	322.153	194.268		51.5008	-4014.42	-5336.95	-11355.8	-10341.4	-7807.03	-7667.04	-6110.24	-5685.61
51.8022	362.271	479.159	351.156	425.921	20.4924	237.216	193.517	-98.6677		51.8022	-11067.1	-14926.3	-8738.79	-13551.2	-11092.7	-7288.1	-9401.11	-7184.67		51.8015	103.973	206.24	188.426	268.104	262.894	264.943	361.664	224.089		51.8015	-3887.63	-5383.92	-11353.5	-10158.4	-7844.14	-7653.31	-6144.21	-5684.31
52.103	424.587	549.968	417.117	506.942	59.2004	296.892	247.973	-36.4148		52.103	-11031.5	-15029.7	-8969.91	-13682.7	-11119.9	-7341.83	-9382.19	-7225.83		52.102	139.624	236.029	218.756	301.655	300.026	307.052	412.195	255.986		52.102	-3895.32	-5382.76	-11386.8	-10106.6	-8017.62	-7624.56	-6182.59	-5700.33
52.4035	497.174	631.233	493.93	598.145	101.555	362.849	312.881	27.1003		52.4035	-11059.1	-15121.2	-9148.28	-13704	-11184.4	-7364.21	-9442.4	-7264.5		52.4024	176.132	272.647	257.491	343.071	344.764	355.118	475.637	294.3		52.4024	-3954.27	-5438.28	-11419	-10119.9	-7976.3	-7639.83	-6275.7	-5674.71
52.7036	583.609	723.179	582.156	702.625	140.13	436.678	390.782	100.614		52.7036	-11155.1	-15240.8	-9300.12	-13797.8	-11119.3	-7401.22	-9455.14	-7351.78		52.7025	224.277	313.279	302.986	387.882	388.625	409.52	546.765	337.662		52.7025	-3815.94	-5494.22	-11580.1	-10271.8	-8127.77	-7649.34	-6270.51	-5652.68
53.0033	678.505	828.463	681.696	822.284	191.076	523.539	475.249	178.212		53.0033	-11173.2	-15342.4	-9500.23	-13882.4	-11135.9	-7406.07	-9492.69	-7392.05		53.0021	276.149	362.348	346.563	439.773	445.381	471.427	618.927	388.121		53.0021	-3860.51	-5542.25	-11633.7	-10289.8	-8275.25	-7649.3	-6300.57	-5626.37
53.3028	791.516	950.307	795.589	962.148	248.459	619.459	578.744	251.803		53.3028	-11201.4	-15510.6	-9666.56	-13749.9	-11109.4	-7405.57	-9490.03	-7349.37		53.3017	334.957	417.021	401.074	503.624	505.335	542.468	709.852	446.868		53.3017	-3878.26	-5614.73	-11649.7	-10008.7	-8336.14	-7710.24	-6337.11	-5576.08
53.6022	920.7	1091.82	927.107	1122.98	312.025	733.109	697.196	348.711		53.6022	-11233.6	-15580	-9767.59	-13819.1	-11151.6	-7423.9	-9537.42	-7365.44		53.6011	403.689	481.833	463.239	573.976	578.065	627.813	822.992	517.058		53.6011	-3963.14	-5658.91	-11736.5	-10072.8	-8300.46	-7666.05	-6395.62	-5511.84
53.9016	1071.72	1256.26	1081.94	1311.84	387.142	869.067	833.843	461.823		53.9016	-11208.4	-15628.9	-9880.04	-13917.4	-11148.1	-7424.03	-9538.16	-7387.22		53.9005	483.865	557.516	536.368	654.519	663.823	724.959	946.324	595.877		53.9005	-4011.43	-5659.28	-11768.9	-10164.3	-8225.54	-7653.24	-6448.46	-5458.34
54.2008	1251.35	1449.64	1257.49	1531.49	472.085	1026.2	992.914	578.833		54.2008	-11233.5	-15745.6	-9872.02	-13802.3	-11194.9	-7403.57	-9527.1	-7385.72		54.1999	572.192	646.865	624.54	752.2	763.909	838.79	1087.66	689.927		54.1999	-4136.68	-5720.64	-11885.8	-10237.2	-8491.05	-7687.63	-6340.51	-5408.27
54.5001	1463.84	1680.6	1469.72	1787.8	570.858	1210.63	1177.27	721.524		54.5001	-11261	-15747.1	-9859.45	-13857.2	-11169.5	-7364.97	-9518.46	-7390.8		54.4994	676.387	753.071	727.37	862.709	881.704	971.373	1257.83	800.609		54.4994	-4198.45	-5768.58	-11986.4	-10326.5	-8679.07	-7715.79	-6489.65	-5371.29
54.7994	1704.9	1951.66	1716.56	2089.89	684.403	1427.82	1396.43	881.601		54.7994	-11301.5	-15782.5	-9915.41	-13847.2	-11170.1	-7336.83	-9486.22	-7336.05		54.7988	799.939	878.078	845.534	994.551	1019.73	1128.43	1457.07	929.582		54.7988	-4200.71	-5803.99	-12127.6	-10211.5	-8699.33	-7659.85	-6433.13	-5352.37
55.0986	1994	2262.47	1994.05	2436.66	813.559	1675.1	1653.71	1062.91		55.0986	-11377.7	-15792.3	-9915.95	-13836.4	-11120.5	-7301.26	-9510.35	-7304.33		55.0981	937.087	1024.77	982.453	1145.64	1172.69	1308.89	1678.57	1082.03		55.0981	-4156.52	-5873.48	-12207.1	-10249.5	-8782.03	-7644.55	-6347.55	-5325.54
55.3979	2332.21	2628.74	2320.82	2841.95	960.319	1966.12	1949.02	1263.56		55.3979	-11395.3	-15730.5	-9915.79	-13700.4	-11049.3	-7278.77	-9502.05	-7300.83		55.3975	1101.66	1193.34	1136.98	1325.71	1351.15	1518.81	1938.33	1260.13		55.3975	-4083.04	-5910.08	-12334.8	-10239.5	-8994.48	-7639.45	-6367.39	-5301.87
55.6973	2722.59	3057.32	2698.55	3312.47	1134.72	2306.5	2292.78	1499.77		55.6973	-11384.4	-15677.5	-9900.79	-13628.6	-11042.3	-7227.61	-9495.01	-7245.82		55.697	1288.86	1390.09	1324.54	1532.46	1566.66	1765.02	2246.27	1468.67		55.697	-4176.96	-5929.3	-12374.4	-10117.5	-8908.09	-7620.88	-6361.02	-5261.79
55.997	3183.48	3562.29	3137.53	3859.11	1334.15	2703.18	2695.35	1765.88		55.997	-11441.3	-15636.3	-9874.07	-13522.5	-10996.9	-7198.14	-9433.36	-7224.49		55.9968	1505.55	1620.82	1545.65	1779.69	1816.17	2053.07	2621.14	1716.75		55.9968	-4114.28	-5948.25	-12580.1	-10044	-8893.78	-7598	-6360.27	-5214.12
56.2968	3721.39	4151.27	3641.3	4492.55	1563.65	3164.33	3154.2	2080.22		56.2968	-11453.1	-15573.2	-9796.42	-13551	-10984.4	-7166.37	-9452.03	-7254.13		56.2966	1759.61	1889.33	1797.24	2060.26	2115.63	2390.37	3041.62	2006.52		56.2966	-4101.37	-5953.99	-12714.3	-10188.2	-8989.55	-7537.56	-6347.14	-5196.57
56.5965	4341.19	4839.15	4218.73	5222.61	1836.01	3701.61	3681.69	2431.59		56.5965	-11468.4	-15573.9	-9779.45	-13544.5	-10894	-7113.54	-9408.26	-7247.87		56.5964	2042.15	2202.3	2092.18	2390.06	2455.55	2782.36	3529.03	2344.66		56.5964	-4021.56	-6015.7	-12777.2	-10183.6	-9083.62	-7542.21	-6367.73	-5204.92
56.8962	5060.14	5647.33	4881.1	6063.36	2157.67	4328.75	4294.02	2826.21		56.8962	-11453.9	-15494.9	-9730	-13446.1	-10845.4	-7070.51	-9396.64	-7243.43		56.8963	2369.07	2567.56	2433.68	2780.09	2861.84	3246.14	4111.53	2745.4		56.8963	-3994.09	-6089.76	-12873	-10238.6	-9263.46	-7525.39	-6335.53	-5218.68
57.196	5893.22	6593.77	5642.53	7026.13	2523.88	5051.4	4995.98	3287.68		57.196	-11453.9	-15404.3	-9707.39	-13649.4	-10709.9	-7035.14	-9380.88	-7274.53		57.1962	2747.62	2994.68	2834.64	3231.16	3332.05	3788.8	4777.23	3215.6		57.1962	-3854.08	-6106.48	-12962.6	-10380.7	-9321.61	-7480.35	-6328.35	-5233.75
57.4959	6867.35	7727.78	6529.35	8156.52	2964.4	5917.47	5825.58	3811.9		57.4959	-11450.1	-15402.3	-9724.87	-13560.7	-10631.3	-7002.77	-9367.92	-7203.47		57.4962	3192.89	3505.52	3308.39	3788.66	3906.51	4445.6	5604.32	3785.68		57.4962	-3784.11	-6128.46	-12999	-10123.1	-9101.6	-7423.34	-6283.7	-5215.76
57.7962	7988.61	9038.7	7524.93	9422.38	3475.43	6898.92	6761.51	4392.97		57.7962	-11380.2	-15360	-9671.96	-13518.2	-10562.4	-6948.73	-9352.18	-7217.14		57.7966	3682.96	4092.35	3851.29	4435.35	4583.74	5210.22	6558.78	4451.14		57.7966	-3800.79	-6139.61	-13047	-10290.1	-9151.51	-7421.04	-6209.73	-5185.21
58.0968	9246.98	10560.4	8641.78	10844.4	4057.55	8032.43	7810.01	5026.28		58.0968	-11386	-15311.9	-9629.31	-13263.5	-10530.1	-6899.18	-9318	-7203.36		58.0973	4230.15	4769.6	4476.77	5205	5382.43	6106.6	7688.44	5223.9		58.0973	-3819.67	-6152.64	-13161.1	-10313.3	-9003.58	-7388.04	-6251.71	-5166.06
58.3977	10644.9	12290	9852.53	12387.6	4699.59	9292.3	8955.27	5733.56		58.3977	-11372	-15291.2	-9541.02	-13427.6	-10450.5	-6854.81	-9256.1	-7165.51		58.3982	4837.68	5532.02	5179.54	6061.44	6300.39	7131.55	8951.35	6105.82		58.3982	-3822.88	-6150.14	-13244	-10402.5	-8908.75	-7354.48	-6202.45	-5163.27
58.6986	12208.5	14273	11189.3	14086.1	5441.79	10716	10216.1	6491.48		58.6986	-11367.2	-15261.6	-9464.45	-13395.2	-10353.4	-6823	-9230.56	-7123.84		58.6991	5502.2	6403.49	5966.44	7062.61	7352.16	8319.12	10407.9	7125.16		58.6991	-3731.59	-6193.48	-13235.3	-10298.1	-8907.9	-7288.95	-6270.35	-5169.43
58.9992	13915.5	16528.2	12640.1	15924.4	6277.22	12302.1	11590.2	7316.3		58.9992	-11311.6	-15224.1	-9377.98	-13379.4	-10251.1	-6776.17	-9236.59	-7103.22		58.9997	6223.87	7386.23	6846.39	8220.77	8558.85	9682.18	12069.1	8290.69		58.9997	-3732.63	-6247.28	-13167.1	-10433.7	-9114.25	-7261.85	-6226.33	-5182.49
59.2998	15726.1	19022.8	14166.2	17841.4	7193.33	14025.1	13044	8180.46		59.2998	-11263	-15105.3	-9300.71	-13306.2	-10147.8	-6726.18	-9199.75	-7086.91		59.3002	6991.39	8467.57	7797.84	9513.09	9941.25	11221.5	13933.8	9595.1		59.3002	-3725.89	-6267.24	-13115.3	-10577	-9022.03	-7199.38	-6032.36	-5173.2
59.6003	17679.4	21820.7	15805.8	19879	8195.07	15909.6	14603.6	9098.16		59.6003	-11214.6	-14966	-9245.08	-13026.5	-10115.2	-6675.62	-9146.15	-7050.71		59.6007	7832.61	9668.78	8854.71	11001	11526.6	12984.4	16058.4	11071.1		59.6007	-3768.38	-6285.86	-13095.5	-10636.8	-8986.85	-7132.69	-5979.12	-5143.49
59.9009	19737.8	24900.5	17516.6	21977.3	9274.37	17920.4	16229.5	10072.1		59.9009	-11251.8	-14901	-9140.12	-12923.1	-9975.18	-6613.69	-9070.67	-7006.73		59.9012	8706.83	10978.4	9991.34	12638.7	13276.7	14969	18446.2	12712		59.9012	-3704.64	-6282.4	-13080.2	-10709.8	-8805.63	-7044.32	-6065.13	-5125.22
60.2012	21859.3	28248.4	19290.5	24117.2	10440.4	20055	17914.7	11079.1		60.2012	-11223	-14807	-9073.79	-12602	-9914.84	-6536.91	-9028.28	-6899.8		60.2016	9619.18	12390.2	11193.5	14459.5	15246.4	17192	21128.4	14518.8		60.2016	-3789.36	-6311.09	-13051.7	-10507.7	-8704.35	-6977.98	-6025.91	-5093.03
60.5011	23970.2	31755.5	21016.2	26159.7	11644.5	22201.6	19563.5	12079.1		60.5011	-11161	-14637.7	-8934.13	-12484.9	-9820.34	-6471.5	-8959.1	-6895.13		60.5014	10514	13842.7	12407.8	16384.4	17391	19611.6	23976.4	16441.5		60.5014	-3807.36	-6338.94	-13012.2	-10855.4	-8730.69	-6932.05	-5920.92	-5070.55
60.8005	26040.7	35420	22728.8	28140.8	12880.5	24396.7	21173	13091.9		60.8005	-11187.8	-14403.3	-8797.27	-12257.8	-9645.6	-6395.38	-8845.54	-6836.78		60.8008	11433.4	15355.2	13668.3	18439.3	19671.6	22247.2	27052.5	18487		60.8008	-3734.55	-6360.54	-12972.2	-10928.1	-8688.48	-6832.46	-5888.93	-5059.51
61.0997	28056	39223.2	24431.4	30035.3	14156.5	26584.7	22758.3	14140.6		61.0997	-11100	-14220.9	-8669.63	-12253.2	-9433	-6293.37	-8709.44	-6591.95		61.0999	12370.4	16903.7	14947.3	20611.2	22106.7	25101.7	30357.4	20658.7		61.0999	-3654.21	-6384.89	-12862.2	-11009.3	-8704.03	-6751.95	-5744.29	-5023.4
61.3987	30018.1	43132.3	26152.2	31870.9	15530.6	28795.2	24325.9	15209		61.3987	-10977	-13996.8	-8568.63	-11921.4	-9260.35	-6167.98	-8597.41	-6327.33		61.3989	13295.5	18498.3	16236.3	22911.9	24782.3	28207.5	33870.7	22962.3		61.3989	-3657.54	-6438.26	-12668.6	-11030.6	-8508.25	-6623.4	-5660.88	-4986.74
61.6976	31864.8	47045.4	27778.6	33562.1	16866.8	30940.2	25832.5	16298		61.6976	-10798.7	-13710.6	-8473.42	-11636.8	-9056.96	-6018.28	-8384.54	-6081.2		61.6979	14232.9	20091	17536.7	25283.6	27573.8	31504.8	37576.3	25328.7		61.6979	-3683.38	-6450.76	-12641.6	-11279.8	-8300.81	-6538.28	-5312.58	-4933.08
61.9968	33607.8	50827.8	29338	35071.4	18198.9	32946.7	27239.7	17394.8		61.9968	-10562.5	-13402.4	-8291.36	-11517.3	-8822.9	-5841.71	-8120.59	-5784.16		61.9971	15153.8	21637	18806.2	27611	30441.7	34957.4	41400.9	27721.4		61.9971	-3672.35	-6446.51	-12516.4	-11265.8	-7925.83	-6352.15	-5085.16	-4835.84
62.2963	35251.9	54502.1	30901.3	36494.4	19532.1	34883.6	28600.2	18522		62.2963	-10392.6	-13077.8	-8140.73	-11200.3	-8511.57	-5618.24	-7822	-5415.11		62.2965	16091.3	23169.2	20060.4	29974.2	33354.2	38565	45376.8	30160.1		62.2965	-3562.95	-6467.5	-12359.3	-11091	-7791	-6187.88	-5125.31	-4766.5
62.5959	36683.6	57828.3	32335	37690.8	20794.2	36608	29839.3	19640.6		62.5959	-10145.2	-12760.1	-7904.61	-11148.1	-8142.19	-5384.14	-7539.13	-5092.35		62.596	16979.7	24594.5	21211.7	32179.3	36199.1	42169.6	49223.4	32521.5		62.596	-3436.06	-6454.34	-12194.7	-11167.3	-7762.41	-6001.97	-4957.52	-4665.95
62.8955	37872.6	60683.1	33650.5	38689.4	21993.2	38104.7	30912.2	20725.5		62.8955	-9814.32	-12303.5	-7633.31	-10799.5	-7847.27	-5123.01	-7204.07	-4734.89		62.8955	17827.7	25887.5	22274.4	34250	39012.3	45672.9	52899.2	34747.8		62.8955	-3422.47	-6454.79	-11924.1	-11136.4	-7431.04	-5815.01	-4617.39	-4511.89
63.1954	38853.2	62966.4	34794.7	39462.5	23050.9	39314.1	31818.7	21772.7		63.1954	-9461.87	-11869.6	-7361.33	-10506.1	-7434.52	-4837.57	-6789.98	-4375.24		63.1953	18654.7	27001.9	23211	36061.4	41505.4	48970.9	56196.6	36767.7		63.1953	-3256.15	-6422.44	-11604.6	-11203.6	-7248.09	-5602.03	-4355.39	-4370.48
63.4958	39679.2	64733	35907.3	40158.8	24018.9	40338.8	32645.6	22834.7		63.4958	-9056.67	-11433.1	-7041.77	-10057.3	-6979.35	-4495.61	-6354.44	-3933.77		63.4955	19501.2	27996.9	24127.5	37651.4	43771.2	52043.1	59291.7	38613.3		63.4955	-3100.67	-6392.75	-11256.3	-10843.8	-7057.43	-5331.23	-4207.8	-4194.32
63.7963	40288	65881.1	36910.7	40711	24901	41144.9	33410.4	23875.3		63.7963	-8535.08	-10927.4	-6696.46	-9695.99	-6511.03	-4116.12	-5886.66	-3501.98		63.7959	20333.7	28834.5	24889.4	38931.9	45717.2	54793.7	61977.2	40233		63.7959	-2960.88	-6332.71	-10926	-10773.5	-6767.64	-5064.73	-4002.59	-3997
64.097	40797.9	66350.6	37778.4	41123.8	25660.4	41695.9	34050.3	24859.3		64.097	-8010.6	-10333.6	-6323.45	-9243.23	-5996.4	-3700.66	-5378.01	-3351.88		64.0964	21111	29492.2	25536.3	39843.7	47304.3	57089.3	63984.9	41545.9		64.0964	-2809.99	-6221.03	-10500	-10568.3	-6533.66	-4772.02	-3826.7	-3796.32
64.3977	41047.8	66089.1	38481.3	41376.2	26198.3	41973.2	34533.3	25769.4		64.3977	-7560.99	-9687.23	-5866.43	-8624.1	-5396.03	-3227.67	-4769.06	-3213.58		64.3971	21834.3	29947.8	26068.4	40429.9	48306.2	58816	65376.8	42504		64.3971	-2556.74	-6086.11	-10152.9	-10452.2	-6505.08	-4446.49	-3483.16	-3562.96
64.6984	41090.8	65109.5	39058.1	41477.2	26655.6	41979.1	34877.4	26582.3		64.6984	-7032.32	-9046.88	-5349.63	-8111.85	-4778.33	-2734.08	-4209.63	-3019.84		64.6976	22497.4	30193.8	26460.5	40536.8	48845	59930.9	66144.3	43130.2		64.6976	-2294.45	-5929.82	-9687.39	-10148.6	-6548.83	-4079.82	-3410.49	-3312.42
64.9987	40860.5	63476.1	39458.8	41456.7	26890.5	41792.1	35090.5	27272.7		64.9987	-6537.66	-8362.05	-4864.23	-7372.09	-4150.29	-2209.78	-3635.88	-2787.53		64.9979	23137.2	30272.2	26679.8	40304.7	48878.6	60380.5	66098.5	43377.7		64.9979	-2055.04	-5746.78	-9227.72	-9785.08	-6312.55	-3778.2	-3214.04	-3074.93
65.2987	40476.7	61173.7	39652.4	41240.7	26963	41321.5	35170.5	27812.9		65.2987	-5922.29	-7651.76	-4310.45	-6708.15	-3513.89	-1682.79	-3013.41	-2572.28		65.2979	23626.8	30111.5	26751.7	39658.4	48372	60093.3	65199.1	43236.2		65.2979	-1862.7	-5531.35	-8785.46	-9560.24	-6170.09	-3382.61	-2871.89	-2770.85
65.5987	39963.4	58480.5	39711.1	40939.1	26957.6	40738.5	35108.9	28239		65.5987	-5313.22	-6834.41	-3748.22	-5910.97	-2873.41	-1117.75	-2362.07	-2259.04		65.5978	24097.6	29836.3	26763.8	38750	47456.2	59210.8	63803.2	42785.2		65.5978	-1697.9	-5296.75	-8259.54	-8997.53	-5951.53	-3011.27	-2542.41	-2482.48
65.8987	39392.4	55467.5	39640.9	40530.6	26781.1	40056.1	34978.8	28540.1		65.8987	-4698.5	-6054.87	-3205.89	-5135.69	-2178.27	-523.685	-1719.41	-1971.73		65.8978	24537.4	29475.5	26752.8	37644.5	46097.6	57811.2	61812.9	42115.6		65.8978	-1468.63	-5041.12	-7823.41	-8603.61	-6021.94	-2585.05	-2250	-2218.25
66.1985	38720.7	52257.5	39481.5	40051.8	26583.4	39350.4	34775.3	28710		66.1985	-4072.69	-5177.89	-2555.94	-4437.77	-1519.82	90.4345	-1089.34	-1656.01		66.1975	24925.2	29061.6	26741.4	36305.6	44592.4	55980.2	59366.3	41250		66.1975	-1299.94	-4799.09	-7376.94	-8077.19	-5750.07	-2140.14	-1919.41	-1921.33
66.498	37933.8	48890.3	39167.9	39390.3	26330	38533.6	34486.5	28713.1		66.498	-3510.89	-4255.32	-2007.35	-3762.09	-851.405	705.855	-462.488	-1357.46		66.4969	25185.3	28564	26530.6	34833.9	42746	53748.8	56454.7	40173.2		66.4969	-1113.07	-4501.62	-6918.96	-7702.31	-5532.63	-1736.12	-1530.37	-1642.01
66.7975	37139.3	45460	38746.7	38642.5	26023.6	37635.8	34064.4	28579.9		66.7975	-2912.81	-3448.67	-1448.08	-2935.59	-216.486	1304.65	136.562	-1008.17		66.7964	25366.9	28027.3	26303.4	33348.2	40732.3	51194.7	53163.2	38966.6		66.7964	-977.236	-4244	-6356.6	-6974.95	-5341.33	-1351.42	-1223.02	-1325.12
67.0971	36160	41998.5	38209.1	37749.4	25582.8	36714.4	33524.3	28291.5		67.0971	-2362	-2613.47	-868.931	-2172.79	398.017	1874.18	688.799	-545.329		67.0959	25480.4	27457.1	26022.5	31797.4	38565.2	48429.8	49885.2	37684.3		67.0959	-821.364	-4007.35	-5908.24	-6432.53	-5089.08	-940.501	-865.766	-1025.47
67.3967	35156.5	38612.4	37505.2	36704.2	25153.1	35750	32921.7	27856.7		67.3967	-1706.07	-1866.25	-342.004	-1683.01	923.758	2398.41	1178.72	-60.9418		67.3953	25570.4	26887	25721.8	30165	36509.2	45558.8	46785.9	36373.1		67.3953	-733.601	-3755.4	-5482.8	-5674.26	-4689.46	-571.583	-620.238	-704.455
67.6963	34123.6	35345.5	36751.8	35539.9	24573.2	34771.8	32175.2	27277.2		67.6963	-1211.52	-1089.51	161.073	-1023.14	1449.64	2903.97	1632.45	391.546		67.6948	25600.6	26312.7	25356.7	28698.5	34325	42646.7	43360.6	35044.3		67.6948	-601.707	-3511.66	-4974.82	-5008.06	-4181.31	-197.781	-340.379	-429.953
67.9963	33069.6	32226.7	35882.5	34245.5	24056.3	33754.8	31294.5	26574.5		67.9963	-723.724	-361.375	649.305	-426.237	1938.88	3367.34	2061.91	770.038		67.9946	25472.8	25729.9	25036.6	27300.6	32202.5	39750.3	40079.4	33753.8		67.9946	-441.473	-3296.84	-4545.65	-4576.64	-4058.47	205.27	-86.4934	-150.632
68.2963	31891.1	29278.8	34829.6	32831.4	23531	32707.9	30273.7	25740.2		68.2963	-287.32	298.2	1088.68	204.781	2351.27	3782.88	2405.9	1096.79		68.2946	25288	25166.7	24788	26028.9	30156	36950	36908.3	32472.8		68.2946	-311.336	-3105.14	-4135.62	-4080.87	-3672.74	466.836	262.178	94.8916
68.5963	30648.6	26366.7	33642.4	31245	22864.9	31533	29155.2	24739.6		68.5963	106.96	815	1421.36	691.566	2741.49	4145.01	2663.24	1366.52		68.5946	24946.2	24541.6	24346.9	24702.8	28091.3	34188.2	33708.6	31184.8		68.5946	-136.442	-2946.18	-3767.07	-3726.68	-3182.6	771.48	507.175	320.638
68.8962	29210.8	23585	32312	29546.9	22171.2	30240.8	27884.3	23613.3		68.8962	434.615	1244.13	1721.82	934.4	3066.88	4424.63	2885.05	1622.05		68.8945	24496	23843.1	23731	23281.2	26060.4	31506.7	30648.3	29827.3		68.8945	22.694	-2806.76	-3416.96	-3198.37	-2857.98	1000.71	617.293	534.735
69.1963	27643.2	20891.4	30852.3	27712.7	21365.5	28775.3	26489	22385		69.1963	720.426	1557.28	1893.05	1339.8	3329.7	4637.43	3017.65	1795.18		69.1946	23899.9	23064.8	22969.4	22009.8	23933.9	28843.3	27911.8	28469.3		69.1946	180.569	-2660.26	-3132.1	-2917.07	-2606.16	1201.56	707.134	726.826
69.4967	25937.1	18195.9	29176	25777.8	20403.4	27210.3	24821.1	21010.9		69.4967	971.486	1745.25	2105.91	1618.07	3497.09	4763.36	3072.36	1903.86		69.495	23198.7	22208.6	22217.8	20674	21861	26196	24951.6	27098.4		69.495	285.234	-2593.39	-2936.7	-2699.1	-2421.74	1391.58	847.016	889.765
69.797	24114.7	15548	27344.8	23663.4	19197.8	25430.8	23015.7	19481.9		69.797	1021.69	1830.81	2169.74	1655.09	3551.3	4805.8	3000.09	1916.33		69.7953	22281.8	21224.1	21386.3	19207	19867.5	23559.3	22184.6	25595.6		69.7953	379.561	-2535.08	-2820.64	-2651.16	-2377.51	1578.24	1014.98	945.761
70.0973	22196.7	12984.5	25314.1	21468.8	17970.7	23502	21009.8	17824.8		70.0973	1045.29	1795.36	2146.07	1679.57	3515.25	4750.83	2833.39	1849.16		70.0956	21237.4	20166	20398.3	17737.8	17827.2	20969.2	19419.1	24015.6		70.0956	433.473	-2530.14	-2735.38	-2623.79	-2326.69	1678.74	1100.38	1002.56
70.3975	20126.2	10469.8	23231.8	19210.9	16576	21405.6	18820	16067.2		70.3975	931.766	1656.78	2016.53	1663.78	3399.77	4599.48	2552.4	1697.92		70.3958	19993.9	18958.8	19346.1	16226.6	15651.1	18393.3	16105	22301.2		70.3958	479.941	-2585.52	-2632.94	-2766.29	-2406.4	1730.12	1106.28	941.796
70.6979	17921.2	8015.95	20977.6	16881.5	15151.2	19150.9	16522	14222.7		70.6979	832.253	1351.87	1748.87	1415.57	3105.24	4328.18	2183.01	1432.47		70.696	18550.4	17655	18154.2	14583.7	13667.6	15833.2	13129.7	20455		70.696	392.879	-2700.16	-2770.1	-3053.38	-2666.84	1694.23	1145.92	874.875
70.998	15753.8	5685.76	18658.5	14552.4	13536.2	16762.8	14194.4	12334.3		70.998	563.365	892.451	1317.31	1020.8	2701.79	3931.7	1676.2	1110.44		70.9961	17064.8	16253.3	16784.9	12877.3	11604.5	13353.6	10194.2	18514.3		70.9961	261.773	-2876.73	-2926.62	-3250.04	-2713.97	1515.28	1085.78	727.312
71.2983	13496.7	3475.23	16353	12228.6	11730.1	14324.8	11799.1	10422.7		71.2983	158.923	249.804	790.96	286.173	2208.08	3434.24	1047.65	747.498		71.2962	15592.4	14801.3	15115.4	11006.3	9509.16	10927.4	7661.39	16513.2		71.2962	105.384	-3104.59	-3219.72	-3461.01	-3024.33	1344.97	841.272	494.904
71.5986	11153.3	1351.84	13971.5	9955.88	9912.58	11867	9320.73	8523.78		71.5986	-385.961	-482.293	196.962	-403.821	1550.63	2803.98	329.59	238.402		71.5964	14026.3	13292.4	13578.2	9254.05	7489.62	8588.91	5154.96	14471.6		71.5964	-146.024	-3394.14	-3658.83	-3916.17	-3372.88	1054.34	590.048	185.52
71.8989	9060.23	-604.666	11630.7	7744.2	8126.81	9468.6	6960.66	6684		71.8989	-997.531	-1312.52	-557.379	-1117.64	790.85	2073.52	-554.19	-354.533		71.8965	12384.4	11780.7	12016.3	7600.86	5527.22	6330.6	2695.84	12490.8		71.8965	-437.069	-3751.09	-4103.14	-4661.91	-3812.22	687.895	342.828	-181.006
72.1992	7023.49	-2395.28	9353.17	5621.66	6437.67	7163.89	4626.11	4878.51		72.1992	-1745.1	-2286.52	-1356.93	-2062.53	-108.264	1232.04	-1466.44	-1018.25		72.1966	10637.8	10289.6	10493.9	5914.28	3743.95	4276.11	209.769	10488.1		72.1966	-803.53	-4176.92	-4697.86	-5428.96	-4508.61	216.38	-1.49482	-640.29
72.4991	5086.01	-4001.68	7209.26	3638.4	4798.03	4915.62	2526.83	3207.78		72.4991	-2563.22	-3379.57	-2357.45	-3153.56	-1126.71	297.741	-2489.97	-1700.42		72.4964	8950.93	8835.29	8955.02	4314.96	2115.57	2397.43	-1656.4	8468.88		72.4964	-1203.68	-4647.37	-5334.4	-6087.38	-5067.35	-287.994	-546.982	-1153.88
72.7986	3146.99	-5418.65	5169.78	1834.63	3328.63	2914.07	565.072	1684.66		72.7986	-3427.26	-4443.88	-3327.53	-4287.06	-2185.58	-693.974	-3533.35	-2433.34		72.7959	7388.15	7428.94	7388.88	2815.03	582.335	720.897	-3504.96	6626.75		72.7959	-1615.78	-5154.83	-6052.44	-6959.58	-5604.91	-915.94	-1086.99	-1671
73.0979	1454.65	-6567.22	3390.69	231.428	2036.67	1094.17	-1041.97	417.391		73.0979	-4337.76	-5623.72	-4353.06	-5458.83	-3288.05	-1674.67	-4530.67	-3115.51		73.0953	5909.3	6092.96	6011.73	1478.44	-664.214	-733.398	-5019.55	4935.28		73.0953	-2056.7	-5647.1	-6821.65	-7744.08	-6291.37	-1544.44	-1683.59	-2234.96
73.3972	162.114	-7470.2	1703.88	-1138.61	947.261	-464.483	-2364.8	-635.693		73.3972	-5207.56	-6821.49	-5377.77	-6602.65	-4374.26	-2664.84	-5551.88	-3768.96		73.3947	4614.65	4954.38	4594.94	343.865	-1793.88	-1916.02	-5832.24	3475.08		73.3947	-2473.13	-6136.5	-7603.41	-8469.46	-7052.55	-2216.8	-2226.64	-2765.28
73.6964	-890.466	-8118.97	216.205	-2260.21	51.9394	-1719.71	-3399.43	-1443.42		73.6964	-6180.9	-8016.47	-6363.56	-7672.09	-5391.77	-3605.96	-6522.84	-4344.45		73.6941	3433.44	3969.22	3441.35	-603.596	-2764.68	-2837.97	-6515.59	2241.59		73.6941	-2841.49	-6626.28	-8274.04	-9108.19	-7769.21	-2882.97	-2744.55	-3300.49
73.9955	-1824.97	-8578.96	-1037.25	-3172.96	-615.599	-2667.92	-4142.49	-2026.84		73.9955	-7011.22	-9075.41	-7195.02	-8732.56	-6360.92	-4451.23	-7401.57	-4887.6		73.9933	2420.54	3147.54	2449.37	-1401.75	-3376.89	-3559.77	-6797.38	1278.02		73.9933	-3200.01	-7040.48	-8981.07	-9877.31	-8571.82	-3417.52	-3325.75	-3804.02
74.2945	-2469.03	-8821.47	-2035.76	-3823.78	-883.457	-3369.49	-4615.62	-2316.55		74.2945	-7713.07	-9988.05	-7943.51	-9547.02	-7273.99	-5211.84	-8162.98	-5342.88		74.2926	1464.36	2487.69	1883.55	-1880.07	-3664.17	-3995.75	-7260.99	546.531		74.2926	-3536.69	-7406.61	-9516.73	-10542	-9214.54	-3918.51	-3813.56	-4234.92
74.5936	-2823	-8791.35	-2781.72	-4232.11	-953.625	-3752.97	-4739.67	-2317.98		74.5936	-8301.54	-10787	-8562.32	-10301.9	-8042.72	-5827.44	-8734.89	-5649.67		74.5918	741.548	2037.2	1323.64	-2186.45	-3655.85	-4181.28	-7221.99	92.8777		74.5918	-3797.01	-7698.93	-9988.28	-10974.1	-9901.53	-4346.82	-4168.28	-4584.3
74.8928	-3115.76	-8607.26	-3315.86	-4397.98	-793.269	-3887.9	-4701.56	-2083.23		74.8928	-8786.03	-11450	-9013.31	-10859.6	-8656.25	-6294.01	-9141.22	-5818.68		74.8912	211.247	1746.26	1058.99	-2263.38	-3527.84	-4103.17	-6790.14	-164.155		74.8912	-3989.9	-7889.69	-10377.7	-11022	-10234.2	-4677.46	-4407.35	-4864.77
75.192	-3175.19	-8257.31	-3711.5	-4362.15	-641.51	-3795.83	-4421.17	-1606.48		75.192	-9132.24	-11920.8	-9372.87	-11366.1	-9102.95	-6607.98	-9450.64	-5864.81		75.1905	-19.0914	1635.7	846.212	-2232.31	-3143.12	-3869.87	-6167.14	-140.208		75.1905	-4104.3	-8026.41	-10546.4	-10928.6	-10562.6	-4887.05	-4607.04	-5042.82
75.4916	-2940.73	-7650.05	-3887.78	-4132.05	-256.384	-3456.59	-3986.58	-975.195		75.4916	-9355.71	-12186.6	-9444.74	-11580.3	-9325.19	-6743.45	-9515.49	-5840.74		75.4902	-34.2265	1718.49	925.161	-1994.45	-2623.07	-3394.32	-5534.43	269.911		75.4902	-4095.57	-8046.39	-10602.6	-11063.8	-10769.2	-5038.35	-4582.97	-5117.02
75.792	-2395.2	-6820.23	-3837.73	-3670.58	413.233	-2928.3	-3390.51	-194.407		75.792	-9339.61	-12303.4	-9383.36	-11523.5	-9387.86	-6697.6	-9420.26	-5629.6		75.7906	109.609	2032.82	1283.85	-1487.71	-1856.42	-2660.81	-4391.45	848.268		75.7906	-4023.77	-7953.81	-10529.5	-10697.1	-10790.8	-5003.51	-4562.9	-5086.32
76.0929	-1815.98	-5928.69	-3694.34	-3141.79	1174.47	-2238.23	-2745.35	563.979		76.0929	-9224.88	-12228.5	-9173.09	-11385.2	-9340.94	-6547.27	-9246.76	-5341.39		76.0913	364.134	2503.86	1762.04	-880.66	-944.82	-1759.02	-3287.11	1616.62		76.0913	-3891.14	-7814.07	-10288.5	-10296.2	-10673.4	-4891.08	-4410.25	-4988.27
76.3939	-1330.56	-4896.25	-3336.44	-2590.67	2018.48	-1387.4	-2047.91	1217.92		76.3939	-9025.11	-11904.6	-8810.24	-11091.5	-9112.26	-6213.4	-8853.66	-4980.34		76.392	731.768	3042.5	2403.17	-160.414	199.935	-713.664	-1980.95	2533.04		76.392	-3668.18	-7588.17	-9983.48	-9947.54	-10263.1	-4631.2	-4202.33	-4797.57
76.695	-843.385	-3766.69	-2998.39	-2192.86	2902.21	-482.979	-1335.21	1646.51		76.695	-8606.84	-11370.9	-8277.39	-10677.5	-8743.33	-5762.2	-8319.33	-4521.65		76.6929	1256.71	3677.26	3003.89	690.363	1476.07	511.362	-378.98	3549.64		76.6929	-3342.65	-7250.55	-9577.57	-9490.8	-9703.14	-4230.07	-3977.42	-4536.67
76.9962	-534.986	-2689.07	-2757.14	-2220.96	3843.28	325.744	-936.763	1933.95		76.9962	-8106.14	-10775.4	-7651.43	-9959.69	-8235.86	-5204.04	-7655.92	-3902.69		76.9939	1637.23	4333.58	3801.09	1771.17	2771.25	1973.11	945.825	4446.43		76.9939	-2946.56	-6870.34	-8989.27	-8684.28	-8961.23	-3800.2	-3474.65	-4195.1
77.2973	-451.375	-2331.98	-2614.51	-2640.28	4336.5	849.22	-896.185	2013.05		77.2973	-7558.88	-10014.3	-6926.89	-9242.45	-7544.65	-4522.5	-6869.66	-3199.99		77.295	1818.55	4763.03	4224.66	2603.63	3787.64	3180.59	2056.76	5120.7		77.295	-2453.11	-6421.35	-8360.76	-7964.94	-8284.06	-3272.44	-2950.22	-3782.77
77.5985	-424.791	-2992.06	-2328.28	-3197.1	4852.81	1114.28	-1041.2	1860.11		77.5985	-6855.79	-9097.35	-6069.8	-8343.76	-6729.2	-3733.32	-6068.77	-2339.91		77.5961	1813.8	4815.7	4662.07	3062.93	4209.28	3794.79	2235.05	5763.22		77.5961	-1892.21	-5892.72	-7526.01	-7230.77	-7500.12	-2672.34	-2380.17	-3281.83
77.8996	-701.35	-4437.72	-2074.23	-4038.36	5040.06	1193.86	-1311.98	1440.37		77.8996	-6098.8	-8051.76	-5086.41	-7398.56	-5803.55	-2841.48	-5153.09	-1254.78		77.8972	1651.45	4653.73	4851.37	3055.5	4369.63	3588.22	1512.58	6264.29		77.8972	-1306.22	-5288.12	-6628.74	-6444.72	-6503.24	-1959.53	-1830.23	-2694.24
78.2007	-1023.85	-6464.66	-1809.12	-5009.71	5241.89	1125.82	-1728.1	793.246		78.2007	-5262.35	-6851.96	-3872.23	-6050.67	-4652.99	-1817.3	-4138.79	15.8984		78.1981	1306.68	4248.32	5146.59	2914.42	3937.33	2826.42	316.814	6607.74		78.1981	-748.122	-4504.58	-5602.68	-5554.75	-5143.09	-1123.93	-1032.57	-1987.63
78.5016	-1717.48	-9013.63	-1625.1	-6211.72	5218.79	835.044	-2316.24	-10.2062		78.5016	-4367.76	-5525.3	-2515.8	-4424.74	-3262.5	-707.201	-3145.02	1513.51		78.4989	645.178	3574.67	5118.76	2478.24	3147.25	1528.09	-1400.37	6555.07		78.4989	-220.76	-3553.52	-4475.69	-4108.77	-3736.74	-195.387	-268.942	-1191.7
78.8021	-2623.65	-12033.9	-1588.24	-7690.91	4864.15	280.594	-3061.21	-993.469		78.8021	-3583.32	-4242.92	-1138.24	-2757.38	-1680.17	274.876	-1992.42	3075.62		78.7993	-205.388	2622.43	4864.96	1673.11	1797.57	-341.575	-3638.8	6257.78		78.7993	361.406	-2513.89	-3522.14	-3083.94	-2403.69	670.728	418.74	-390.171
79.1021	-3721.98	-15387.8	-1766.57	-9270.57	4210.79	-488.692	-4048.77	-2048.42		79.1021	-2782.97	-3063.55	109.873	-1122.83	-105.928	1136.06	-701.409	4664.03		79.0994	-1170.48	1434.07	4394.27	632.955	59.6596	-2641	-6396.8	5630.18		79.0994	926.244	-1323.71	-2702.59	-2070.06	-1009.93	1452.82	1139.55	474.456
79.402	-4981.41	-19121.3	-2111.68	-10922.3	3323.73	-1572.56	-5194.81	-2976.9		79.402	-2013.57	-1967.05	1291.2	323.83	1371.89	1887.92	550.761	6241.45		79.3994	-2373.77	-91.8547	3857.37	-687.73	-2050.73	-5426.25	-9790.37	4687.33		79.3994	1384.44	-15.7708	-1900.16	-1102.11	273.707	2170.07	1823.67	1341.02
79.7018	-6297.19	-23246.4	-2378.02	-12307.8	2197.21	-2807.14	-6383.21	-3576.2		79.7018	-1226.24	-967.854	2316.66	1775.8	2777.64	2562.82	1794.31	7741.26		79.6993	-3614.98	-1708.16	3176.61	-2191.89	-4549.28	-8711.12	-13679.6	3536.1		79.6993	1751.09	1340.91	-1234.74	-220.863	1457.77	2805.13	2453.69	2234.13
80.0013	-7298.56	-27379.8	-2490.87	-12917.7	951.391	-3985.16	-7183.59	-4060.13		80.0013	-500.896	-79.066	3179.82	2767.86	4024.34	3091.81	2935.84	9071.26		79.9988	-4738.99	-3425.73	2208.36	-4201.22	-7345.73	-12561.9	-17427.4	2364.14		79.9988	1969.07	2679.57	-733.585	572.682	2391.7	3393.65	2878.89	3082.14
80.3008	-7900.38	-30237.8	-2590.47	-12910.9	162.599	-4713.44	-7425.48	-4465.22		80.3008	135.616	643.519	3883.57	3823.01	5090.97	3459.33	3915.57	10196		80.2983	-5461.35	-4798.86	1489.63	-5919.53	-9890.78	-16162.7	-20605.7	1505.09		80.2983	2059.13	4005.84	-324.44	1265.96	3433.23	3844.46	3236.31	3846.97
80.6001	-8462.6	-31246.1	-2903.12	-12785.3	-828.993	-5253.72	-7509.5	-4757.24		80.6001	575.498	1112.76	4354.3	4560.35	5941.43	3614.55	4782.99	10951.2		80.5975	-5869.83	-5588.59	939.92	-7091.27	-11569.6	-18807.9	-22584.9	464.784		80.5975	1980.94	5204.27	-141.088	1827.63	4229.18	4157.14	3327.55	4467.11
80.899	-8735.42	-31034	-3381.4	-12458.1	-1613.08	-5799.71	-7632.9	-4952.03		80.899	922.533	1307.26	4516.87	4992.41	6540.98	3488.2	5416.91	11166.2		80.8964	-6139.34	-6163.37	506.901	-7745.73	-12832.1	-20219.1	-23404.6	-656.376		80.8964	1797.75	6220.21	-215.864	2025.56	4394.87	4221.91	3315.57	4926.8
81.1975	-9046.09	-29862	-3939.43	-12033.1	-2447.91	-6327.57	-7665.16	-5032.62		81.1975	1059.18	1112.35	4209.11	4856.88	6664.69	3042.21	5794.3	10895.6		81.195	-6258.64	-6486.47	-100.009	-8109.09	-13357.3	-20728.9	-23282.2	-1813.96		81.195	1602.67	6904.23	-645.696	1938.95	4292.67	3990.5	2918.41	5105.41
81.4958	-9157.49	-28060.1	-4545.55	-11432.7	-3129.28	-6695.67	-7592.32	-5057.75		81.4958	1027.84	590.199	3357.44	3959.12	6158.05	2303.09	5958.56	10087.3		81.4935	-6179.67	-6579.3	-620.531	-8178.4	-13415.8	-20614.5	-22498.3	-2796.16		81.4935	1300.1	7180.4	-1356.08	1101.73	3749.28	3526.06	2392.86	5021.15
										81.7942	1019.27	-71.6934	2345.82	2716.24	5158.2	1622.94	5705.6	8905.84		81.792	-5971.47	-6477.85	-1056.74	-7936.5	-12899.8	-19910.8	-21568.6	-3675.69		81.792	797.612	7141.15	-1871.78	448.493	2999.44	2944.78	2024.86	4819.18
										82.0927	867.961	-652.033	1378.06	1552.33	4105.67	1037.88	5011.9	7481.96		82.0907	-5689.28	-6243.28	-1432.78	-7459.29	-12150.8	-18828.3	-19938.5	-4421.65		82.0907	232.906	6741.3	-2309.51	-248.734	2137.17	2413.63	1451.09	4420.08
										82.3911	567.452	-1452.56	323.452	417.514	2970.74	388.597	4092.33	5894.14		82.3893	-5252.59	-5636	-1796.06	-6893	-11144.4	-17360.6	-17946.6	-5018.59		82.3893	-333.777	5977.69	-2839.53	-878.734	1127.37	1752.3	791.894	3858.16
										82.6898	58.1026	-2371.06	-687.61	-945.903	1762.93	-321.751	2928.88	4179.34		82.6881	-4898.54	-5152.64	-2024.05	-6326.98	-9958.27	-15552.6	-15675.2	-5509.87		82.6881	-926.987	4933.97	-3364.53	-1631.18	151.528	1014.77	108.424	3118.75
										82.9886	-596.125	-3297.19	-1717.51	-1895.98	586.892	-1030.96	1630.45	2454.17		82.9871	-4514.33	-4581.77	-2088.29	-5287.75	-8654.23	-13429	-13485	-5910.67		82.9871	-1423.59	3741.32	-3858.34	-2598.48	-765.478	174.795	-495.482	2283.41
										83.2876	-1336.11	-4290.94	-2712.59	-3074.32	-636.69	-1751.77	279.545	758.655												83.2861	-1908.06	2381.78	-4422.2	-3506.08	-1959.38	-690.329	-1033.04	1384.32
										83.5865	-2065.11	-5265.8	-3667.26	-4217.23	-1815.06	-2441.4	-1113.97	-763.605												83.5853	-2327.17	1023.83	-4970.15	-4276.71	-2986.9	-1537.7	-1556.78	495.412
										83.8862	-2795.99	-6103.04	-4441.31	-5182.69	-2926.18	-2978.02	-2370.72	-2036.25												83.8851	-2694.25	-285.828	-5368.42	-5005.09	-3689	-2293.28	-1955.76	-349.731
										84.1867	-3473.12	-6753	-5025.8	-5921.09	-3829.69	-3375.02	-3548.98	-3069.05												84.1857	-3043.21	-1454.1	-5615.02	-5697.73	-4430.92	-2895.46	-2205.35	-1069.94
										84.4873	-4081.7	-7308.66	-5310.13	-6260.83	-4456.84	-3646.76	-4566.91	-3778.81												84.4864	-3341.72	-2432.57	-5722.6	-5847.89	-4877.86	-3414.12	-2409.86	-1667.47
										84.7882	-4706.93	-7733.37	-5522.15	-6364.47	-4836.4	-3923.04	-5386.5	-4298.01												84.7871	-3501.55	-3257.13	-5867.9	-6105.26	-5181.48	-3751.56	-2620.45	-2208.94
										85.0892	-5271.25	-8187.49	-5709.59	-6683.4	-5179.09	-4238.32	-5949.74	-4688.89												85.088	-3603.11	-3902.27	-6086.98	-6429.14	-5492.82	-4110.23	-2742	-2649.89
										85.3903	-5716.49	-8467.89	-5827.77	-6870.07	-5496.42	-4505.49	-6377.49	-4983.97												85.3891	-3714.93	-4368.77	-6248	-6794.98	-5743.69	-4357.8	-2797.09	-2997.5
										85.6916	-6057.49	-8651.29	-5933.03	-6914.92	-5700.9	-4709.99	-6635.01	-5114.55												85.6903	-3741.94	-4660.96	-6330.6	-6827.42	-6070.49	-4544.56	-2709.89	-3232.57
										85.9928	-6283.59	-8800.57	-5979.17	-7216.58	-5914.85	-4883.03	-6785.22	-5232.94												85.9914	-3791.69	-4843.86	-6409.78	-6882.66	-6302.26	-4656.26	-2738.59	-3392.53
										86.2941	-6422.28	-8872.12	-6014.03	-7315.09	-6055.52	-5010.43	-6845.77	-5331.79												86.2926	-3833.55	-4924.41	-6375.04	-7024.6	-6202.35	-4723.97	-2942.11	-3476.56
										86.5954	-6523.7	-8832.99	-6024.56	-7292.31	-6162.63	-5065.88	-6827.34	-5378.16												86.5939	-3826.58	-4966.99	-6298.35	-7101.41	-6181.68	-4728.57	-2888.9	-3519.72
										86.8966	-6580.02	-8838.86	-6077.67	-7265.18	-6215.89	-5133.47	-6852.05	-5432												86.895	-3815.13	-4996.04	-6236.27	-7093.4	-6280.01	-4695.88	-2898.76	-3561.66
										87.1974	-6597.51	-8836.27	-6067.99	-7260.81	-6271.92	-5203.8	-6826.65	-5465.65												87.1956	-3804.3	-5010.26	-6167.54	-6968.64	-6308.06	-4704.7	-2928.52	-3595.97
										87.498	-6632.15	-8736.69	-6079.48	-7172.66	-6287.45	-5238.23	-6806.58	-5550.34												87.4963	-3764.56	-5018.71	-6143.71	-7105.37	-6378.5	-4649.04	-2843.92	-3616.3
										87.7985	-6683.87	-8706.51	-6121.66	-7346.23	-6268.24	-5299.49	-6851.43	-5619.31												87.7968	-3710.23	-5026.63	-6129.97	-7117.24	-6321.29	-4732.14	-2893.68	-3644.52
										88.0987	-6690.63	-8667.82	-6151.21	-7313.44	-6256.3	-5344.6	-6873.68	-5686.59												88.0971	-3675.01	-5024.01	-6092.35	-7115.67	-6163.95	-4799.13	-2839.98	-3655.92
										88.3988	-6747.59	-8649.71	-6176.08	-7299.96	-6205.99	-5392.37	-6876.59	-5684.31												88.3971	-3591.26	-5016.56	-6028.36	-6892.95	-6084.99	-4875.85	-2643.78	-3673.22
										88.6987	-6772.88	-8684.01	-6234.23	-7322.31	-6287.44	-5438.88	-6893.5	-5785.33												88.697	-3617.57	-5014.23	-6050.37	-7098.53	-5968.59	-4924.46	-2759.03	-3710.24
										88.9985	-6772.8	-8671.09	-6265.38	-7241.51	-6276.92	-5457.74	-6874.53	-5842.87												88.9968	-3578.65	-5008.75	-6056.69	-7153.21	-5899.63	-4965.74	-2789.18	-3726.23
										89.2984	-6698.38	-8645.33	-6254.49	-7207.72	-6241.91	-5448.78	-6836.63	-5800.54												89.2967	-3511.71	-4982.17	-6099.29	-6912.9	-6067.49	-4956.84	-2526.17	-3734.97
										89.5984	-6664.4	-8674.64	-6218.6	-7185.49	-6190.01	-5475.16	-6846.78	-5855.53												89.5965	-3467.72	-4972.27	-6082.26	-6969.7	-6186.92	-4987.74	-2475.83	-3759.88
										89.8984	-6683.15	-8610.43	-6167.17	-7135.67	-6181.9	-5491.15	-6830.09	-5856.3												89.8963	-3446.01	-4939.12	-6064.7	-6930.1	-6007.29	-5020.46	-2418.24	-3763.5

## Sheet: Fig. 2B
Colloidal stability of MS-Hu6 and Hf2 in formulation buffer and in PBS.
Hydrodynamic radius (nm)	MS-Hu6 in PBS	MS-Hu6 in Formulation	Hf2 in PBS	Hf2 in Formulation
0.2	0	0	0	0
0.2316	0	0	0	0
0.2682	0	0	0	0
0.3106	0	0	0	0
0.3597	0	0	0	0
0.4166	0	0	0	0
0.4825	0	0	0	0
0.5587	0	0	0	0
0.647	0	0	0	0
0.7493	0	0	0	0
0.8678	0	0	0	0
1.005	0	0	0	0
1.164	0	0	0	0
1.348	0	0	0	0
1.561	0	0	0	0
1.808	0	0	0	0
2.093	0	0	0	0
2.424	0	0	0	0.4
2.807	1.5	1.9	0	4.2
3.251	8.5	8.5	0	12.7
3.765	19.6	17.2	4.3	20
4.36	25.4	21.7	16.2	21.2
5.05	22	19.9	26.3	17.5
5.848	14	14.6	25.5	11.9
6.772	6.6	8.9	16.9	6.9
7.843	2.1	4.6	7.9	3.4
9.083	0.3	1.9	2.4	1.4
10.52	0	0.6	0.3	0.4
12.18	0	0.1	0	0.1
14.11	0	0	0	0
16.34	0	0	0	0
18.92	0	0	0	0
21.91	0	0	0	0
25.37	0	0	0	0
29.39	0	0	0	0
34.03	0	0	0	0
39.41	0	0	0	0
45.64	0	0	0	0
52.85	0	0	0	0
61.21	0	0	0	0
70.89	0	0	0	0
82.09	0	0	0	0
95.07	0	0	0	0
110.1	0	0	0	0
127.5	0	0	0	0
147.7	0	0	0	0
171	0	0	0	0
198	0	0	0	0
229.3	0	0	0	0
265.6	0	0	0	0
307.6	0	0	0	0
356.2	0	0	0	0
412.5	0	0	0	0
477.7	0	0	0	0
553.2	0	0	0	0
640.7	0	0	0	0
741.9	0	0	0	0
859.2	0	0	0	0
995.1	0	0	0	0
1152	0	0	0	0
1335	0	0	0	0
1545	0	0	0	0
1790	0	0	0	0
2073	0	0	0	0
2400	0	0	0	0
2780	0	0	0	0
3219	0	0	0	0
3728	0	0	0	0
4317	0	0	0	0
5000	0	0	0	0

## Sheet: Fig. 2C
Male C57BL/6 mice, fed on a high-fat diet, were injected with vehicle or Hf2 (100 µg, 5 days a week) for 8 weeks. Shown are food intake.
Cumulative food intake (g)
Day	Vehicle		Hf2
-4	3	3.2	2.3	1.3
-2	5.3	5.3	4.5	3.6
0	7.7	7.5	7	6.3
2	9.98667	9.78667	9.27333	8.98667
5	12.2267	11.9367	11.5633	11.6167
7	14.4867	14.3967	14.0433	14.3567
9	16.52	16.63	16.39	16.99
12	18.3267	18.6433	18.0633	19.2833
15	20.6217	20.9333	19.7633	21.8483
19	22.7817	23.0633	22.2133	24.6283
21	25.1517	25.5433	24.8133	27.2183
23	27.3783	27.2633	26.7733	29.5317
26	28.9183	29.0133	28.6033	31.5917
28	30.8283	30.9333	30.8333	34.0117
30	33.1633	33.3083	33.1483	36.7267
34	35.0567	35.3483	35.3883	39.2933
37	37.1317	37.2583	37.4683	41.5333
41	38.445	39.105	39.2883	43.68
44	40.8183	40.8717	41.335	46.3467
47	42.9483	43.1517	43.785	48.9667
49	44.8483	45.2917	46.175	51.6067
52	46.8383	47.3667	48.42	54.3317

## Sheet: Fig. 2D
Male C57BL/6 mice, fed on a high-fat diet, were injected with vehicle or Hf2 (10, 50 or 100 µg, 5 days a week) for 8 weeks. Shown are weekly fat mass, lean mass and body weight.
	Fat mass (g)
	Week 0				Week 1				Week 2				Week 3				Week 4				Week 5				Week 6				Week 7				Week 8
	0 µg	10 µg	50 µg	100 µg	0 µg	10 µg	50 µg	100 µg	0 µg	10 µg	50 µg	100 µg	0 µg	10 µg	50 µg	100 µg	0 µg	10 µg	50 µg	100 µg	0 µg	10 µg	50 µg	100 µg	0 µg	10 µg	50 µg	100 µg	0 µg	10 µg	50 µg	100 µg	0 µg	10 µg	50 µg	100 µg
	3.83	4.47	6.04	5.63	8.65	7.84	9.64	8.09	8.64	8.29	10.51	7.85	10.35	9.98	11.7	8.26	11.65	10.92	11.35	8.12	11.65	10.92	11.35	8.12	12.4	14.91	13.64	10.58	13.27	17.12	14.61	12.62	13.56	17.56	13.67	13.67
	5.57	2.42	2.9	2.58	9.32	5.49	5.93	2.73	9.78	5.2	6.67	2.62	11.57	5.86	8.86	2.65	15.13	5.73	9.37	3.26	15.13	5.73	9.37	3.26	16.01	8.8	12.72	4.04	17.7	10.41	15.02	4.42	17.97	10.28	15.12	3.93
	4.85	4.12	4.62	5.51	8.62	8.59	7.99	9.59	8.73	9.32	9.59	10.18	10.3	11.21	10	11.2	12.72	11.49		12.5	12.72	11.49		12.5	13.34	15.08		14.8	14.13	17.41		16.48	14.57	17.23		17.33
	8.06	7.95	7.19	2.64	12.67	11.21	10.92	7.99	12.99	11.36	10.8	8.49	14.15	12.32	12.49	9.56	15.46	12.35	12.08	10.58	15.46	12.35	12.08	10.58	16.49	15.48	14.33	12.91	17.92	17.51	16.01	14.14	18.26	17.73	15.75	14.48
	2.53	5.17	2.57	7.7	6.65	9.07	5	9.94	7.99	9.46	5.24	10.05	9.21	10.85	7.43	10.17	11.4	11.01	7.78	10.55	11.4	11.01	7.78	10.55	12.22	13.76	10.85	13.63	13.65	15.87	12.63	15.14	14.22	15.87	12.39	15.62
	2.85		3.62	4.17	5.66		10.44	7.45	6.29		10.63	7.51	7.6		12.34	8.25	7.6		12.24	7.41	7.6		12.24	7.41	8.06		16.26	8.42	8.58		18.02	9.77	8.39		19.44	10.86
	1.7	4.13	3.81	3.19	2.8	8.49	8.53	7.66	3.73	8.88	9.19	7.29	6.81	10.29	10.05	7.74	9.67	9.67	10.62	7.6	9.67	9.67	10.62	7.6	10.26	10.97	13.22	8.83	12.49	12.78	14.76	9.87	13.37	12.41	14.76	10.63
	1.14	4.94	2.55	0.96	5.58	8.33	5.53	1.65	6.08	8.24	5.67	1.9	7.52	9.23	7.08	2.64	8.34	8.63	6.99	2.57	8.34	8.63	6.99	2.57	9.3	10.26	9.61	3.3	11.45	12.11	10.68	4.39	12.01	12.63	10.55	4.9
	6.21	7.2	4.39	2.19	5.93	11.57	8.92	2.53	7.05	11.55	10.09	2.32	10.3	16.77	11.87	2.35	12.68	12.18	12.22	2.25	12.68	12.18	12.22	2.25	14.32	14.16	15.75	4.63	17.15	16.39	17.88	7.66	17.87	16.58	18.14	9.5
	10.13	9.59	8.46		14.88	15.08	11.82	2.16	15.68	15.08	11.86	1.95	16.94	11.99	12.52	2.19	18.09	16.75	12.04	2.09	18.09	16.75	12.04	2.09	18.6	19.26	15	6.2	20.28	21.31	17.08	8.5	20.67	20.83	16.98	9.72
Mean	4.687	5.55444	4.615	3.84111	8.076	9.51889	8.472	5.979	8.696	9.70889	9.025	6.016	10.475	10.9444	10.434	6.501	12.274	10.97	10.5211	6.693	12.274	10.97	10.5211	6.693	13.1	13.6311	13.4867	8.734	14.662	15.6567	15.1878	10.299	15.089	15.68	15.2	11.064
SEM	0.909177	0.748564	0.63702	0.701867	1.13585	0.917272	0.745709	1.04347	1.09998	0.91565	0.734681	1.0833	0.992236	0.965741	0.657967	1.14572	1.04219	0.997738	0.672705	1.23285	1.04219	0.997738	0.672705	1.23285	1.05897	1.06013	0.731042	1.31887	1.11985	1.11539	0.807374	1.34133	1.14461	1.09711	0.929095	1.38183
	Lean mass (g)
	Week 0				Week 1				Week 2				Week 3				Week 4				Week 5				Week 6				Week 7				Week 8
	0 µg	10 µg	50 µg	100 µg	0 µg	10 µg	50 µg	100 µg	0 µg	10 µg	50 µg	100 µg	0 µg	10 µg	50 µg	100 µg	0 µg	10 µg	50 µg	100 µg	0 µg	10 µg	50 µg	100 µg	0 µg	10 µg	50 µg	100 µg	0 µg	10 µg	50 µg	100 µg	0 µg	10 µg	50 µg	100 µg
	24.82	25.29	23.58	23.63	24.11	25.04	22.34	23.25	23.35	24.64	21.8	21.56	23.8	25.22	22.01	22.17	23.04	24.77	21.45	22.78	22.71	24.81	21.33	23.08	23.5	25.22	21.58	24.61	25.08	27.3	22.81	25.94	25.03	26.89	22.21	25.86
	23.95	27.22	26.56	26.99	23.18	26.65	26.05	27.17	22.86	26.01	25.29	26.48	23.2	25.74	25.74	27.17	23.16	25.89	24.74	27.17	23.14	25.52		26.45	24.3	25.37		25.71	25.08	27.42	26.41	28.37	25.09	26.91	26.12	27.82
	25.53	25.96	25.66	25.38	23.97	26.01	25.23	24.32	23.52	25.36	25.07	23.61	23.98	25.64	24.07	24.13	23.32	24.98	24.74	24.6	23.18	24.87	24.38	23.99	23.44	25.36	24.83	24.55	24.92	27.41		25.94	24.99	27.03		25.95
	23.49	24.15	24.71	28.19	22.94	23.2	24.25	27.69	22.6	22.19	23.56	27.22	23.36	22.3	23.81	27.33	22.78	22.74	23.41	27.38	22.48	22.11	23.17	27.2	23.48	22.31	24.05	27.73	24.49	24.67	25.19	29.58	24.66	24.75	24.92	29.21
	30.91	27.58	30.02	24.94	28.13	26.34	29.17	24.15	27.03	24.88	28.72	23.34	26.83	24.75	29.4	23.06	26.34	25.16	28.42	23.65	25.75	25	27.91	23.26	26.38	25.42	27.86	24	28.18	27.81	29.49	25.1	28.26	28.27	29.5	25.51
	25.31	25.91	24.3	24.03	23.14		23.03	23.27	22.48		21.61	22.07	22.61		21.96	22.29	22.62		22.2	22.72	22.19		22.51	22.72	22.13		23.22	23.07	23.63		25.38	24.32	23.12		24.53	24.03
	27.9	25.06	25.37	25.37	27.45	24.16	25.01	24.73	27.22	23.32	23.88	23.35	26.29	23.89	24.32	24.6	25.08	23.52	24.02	24.49	24.26	23.76	24.12	24.51	23.97	24.32	24.24	25.17	25.91	25.4	25.19	26.44	25.99	25.64	26.12	26.32
	29.08	25.97	27.63	30.76	27.21	25	26.51	31.41	26.7	24.8	25.4	31.57	26.7	25.38	25.19	30.52	26.14	24.74	25.74	30.92	26.03	24.95	24.82	29.36	26.38	25.25	24.8	29.18	27.63	27.61	27	30.81	27.82	27.45	27.02	30.58
	25.71	24.38	27.35	29.57	26.37	23.67	25.53	29.63	26.97	23.02	24.18	30.24	26.16	24.15	24.05	30.73	25.36	22.73	24.62	29.85	24.92	22.5	24.61	29.46	25.01	22.74	24.51	29.26	26.67	24.79	26.79	30.49	26.79	24.55	26.59	30.12
	24.25	25.81	26.64		23.24	25.13	24.83	30	22.72	24.1	23.47	30.69	23.25	22.2	24.37	30.17	23.61	24.24	24.45	30.13	23.18	24.48	24.64	29.6	23.99	24.75	24.93	29.71	25.45	26.48	26.32	30.29	26.05	26.56	25.9	30.41
Mean	26.095	25.733	26.182	26.54	24.974	25.0222	25.195	26.562	24.545	24.2578	24.298	26.013	24.618	24.3633	24.492	26.217	24.145	24.3078	24.379	26.369	23.784	24.2222	24.1656	25.963	24.258	24.5267	24.4467	26.299	25.704	26.5433	26.0644	27.728	25.78	26.45	25.8789	27.581
SEM	0.766325	0.345659	0.595863	0.832975	0.654216	0.395579	0.598823	0.956758	0.671245	0.405253	0.643193	1.1911	0.526772	0.451064	0.663221	1.08214	0.453327	0.366184	0.604618	0.993797	0.434177	0.396014	0.608872	0.887585	0.42302	0.398016	0.55381	0.774564	0.44782	0.420469	0.599885	0.775363	0.488101	0.412011	0.658668	0.747331
	Body weight (g)
	Week 0				Week 1				Week 2				Week 3				Week 4				Week 5				Week 6				Week 7				Week 8
	0 µg	10 µg	50 µg	100 µg	0 µg	10 µg	50 µg	100 µg	0 µg	10 µg	50 µg	100 µg	0 µg	10 µg	50 µg	100 µg	0 µg	10 µg	50 µg	100 µg	0 µg	10 µg	50 µg	100 µg	0 µg	10 µg	50 µg	100 µg	0 µg	10 µg	50 µg	100 µg	0 µg	10 µg	50 µg	100 µg
	30.5	31.9	31.5	31	34.3	34.8	34	33.1	34.6	35.9	35	31.8	36.8	37.9	36.3	32.9	37.2	38.8	35.8	33.6	38.1	41.6	37.5	34.5	38.7	43.1	37.8	36.9	39.5	45.5	38.5	39.5	39.6	45.4	36.9	40.5
	31.7	31.9	31.8	31.8	34.7	34	38.8	31.7	35.6	34	35.3	31.9	38.1	34.6	37.5	32.4	40.2	34.3	37.3	33.2	42.4	36.9	38.9	33.3	43.3	36.7	40.4	32.1	44	38.8	42.5	34.2	44.1	38.3	42.3	32.9
	32.5	32.1	32.5	32.5	34.4	36.4	35.2	35.8	35	37.5	37.7	36.7	37	39.8	36.6	37.9	37.8	39.8		40	39.4	42.7		41.3	40.1	43.7		42	40.4	46		43.5	40.7	45.6		44.4
	33.9	34.1	34	34	37.8	36.3	37.1	37.5	38.6	36.5	37.3	38.5	40.1	37.2	39.1	39.7	40.7	38	38.7	41.2	41.8	39.8	39.7	43.1	43.1	40.5	41.1	43.6	43.6	43.1	42.1	45.2	44	43.3	41.7	44.7
	36	34.9	34.9	35	36.5	37.4	36.4	36	37.9	37.4	37.1	36.2	39	38.6	39.7	35.8	39.5	39.2	39.6	37.3	40.9	41.2	41.2	38.4	41.4	42.1	41.6	39.4	42.8	44.5	43.5	41.5	43.5	45.4	43.1	42
	30	29.2	29.7	30.4	31.4		35.5	33	31.7		35.1	32.6	32.9		36.8	33.2	32.5		37.5	33	33.1		40.6	34.1	32.8		42.1	34.1	33.6		44.8	35.4	32.6		44.8	36
	31.7	31.5	31.5	30.7	32.5	35	35.7	35	34.5	35.4	36.2	33.8	35.7	36.8	36.8	35	35.8	36.2	37.6	35	37.5	38.3	40	36.1	37.1	38.1	40.3	36.5	40	39.5	41.3	37.7	40.4	39.1	41.8	38
	32.6	33	32.4	32.9	35.2	35.5	34.3	36.1	36.4	36.4	34	36.7	37.1	37.2	34.9	35	36.4	36.3	35.5	36.4	38.1	38.4	37.1	36.2	38.8	38	37.3	35.1	40.3	40.8	38.7	36.8	40.9	41.2	38.6	36.6
	33.9	33.5	33.6	33.7	34.7	37.2	36.9	34.5	37.4	37.8	37.5	35.9	39.2	36.6	38.6	35.9	39.3	37.6	40	35	41.4	39.9	42.7	36.1	42.1	39.3	43.3	36.1	45	42.2	45.8	39.6	45.7	42.1	45.8	40.6
	36.6	37.4	37.4	37.3	40.3	42.2	39	34.4	42.4	42.7	38.7	35.9	43.3	43.8	39.5	35	43.5	44.2	39.7	34.9	45	47.4	42.1	35.5	45.1	47	42.9	38.2	46.9	49	44.5	40	47.6	48.4	44	41.1
Mean	32.94	32.95	32.93	32.93	35.18	36.5333	36.29	34.71	36.41	37.0667	36.39	35	37.92	38.0556	37.58	35.28	38.29	38.2667	37.9667	35.96	39.77	40.6889	39.9778	36.86	40.25	40.9444	40.7556	37.4	41.61	43.2667	42.4111	39.34	41.91	43.2	42.1111	39.68
SEM	0.687863	0.701783	0.680857	0.680531	0.803714	0.801214	0.53799	0.551453	0.916691	0.806915	0.473157	0.731361	0.878357	0.861702	0.5004	0.711618	0.964993	0.936156	0.551765	0.886215	1.0418	1.03339	0.639613	1.0018	1.13355	1.10505	0.694444	1.11186	1.17827	1.10705	0.859173	1.09506	1.31322	1.1088	0.95138	1.19358

## Sheet: Fig. 2E
Male C57BL/6 mice, fed on a high-fat diet, were injected with vehicle or Hf2 (100 µg, 5 days a week) for 8 weeks. Shown are wet weights of fat depots.
	Tissue Weights (g)
	rWAT		sWAT		mWAT		gWAT		BAT
	Vehicle	Hf2	Vehicle	Hf2	Vehicle	Hf2	Vehicle	Hf2	Vehicle	Hf2
	1.23	0.95	2.25	2.014	0.9	0.67	2.38	2.92	0.17	0.18
	1.32	0.38	2.52	0.57	1.71	0.27	3.09	1.13	0.209	0.09
	1.28	1.16	2.12	2.28	0.55	1.14	3.03	2.6	0.2	0.16
	1.167	0.83	2.85	0.73	1.8	1.15	2.73	2.16	0.239	0.17
	1.13	0.68	1.96	2.01	1.05	0.76	2.87	3.086	0.19	0.206
	0.74	1.03	0.82	1.76	0.3	0.7	1.43	2.7	0.15	0.15
	1.23	0.97	1.53	0.91	0.86	0.61	3.3	1.94	0.13	0.21
	1.04	0.59	1.36	0.81	0.83	0.44	2.84	1.5	0.16	0.12
	1.42	0.96	2.38	1.08	1.57	0.84	2.97	2.7		0.206
	1.244	0.84	2.96	1.25	1.56	0.65	2.13	2.17	0.17	0.17
Mean	1.1801	0.839	2.075	1.3414	1.113	0.723	2.677	2.2906	0.179778	0.1662
SEM	0.058894	0.0731581	0.213543	0.196346	0.163585	0.0867954	0.175696	0.199619	0.0110689	0.012269
p value		0.00190698		0.0210066		0.0495048		0.163426		0.426536

## Sheet: Fig. 3C
8- to 12-week-old 3xTg mice were ovariectomized and injected with vehicle or Hf2, initially for 8 weeks, and then for a further 12 weeks for a total 20 weeks. Novel Object Recognition testing was performed at 8 and 20 weeks.
	Object Interaction time (%)
	8 weeks						20 weeks
	Vehicle		Hf2				Vehicle		Hf2
	Familiar	Novel	Familiar	Novel			Familiar	Novel	Familiar	Novel
	17	83	32	68			74	26	58	42
	46	54	57	43			45	55	67	33
	46	54	29	71			46	54	33	67
	88	12	38	62			41	59	60	40
	89	11					74	26	11	89
	49	51					70	30	11	89
Mean	55.8333	44.1667	39	61		Mean	58.3333	41.6667	40	60
SEM	11.3766	11.3766	6.2849	6.2849		SEM	6.47388	6.47388	10.3021	10.3021
p value		0.484992		0.0481177		p value		0.0987108		0.199832

## Sheet: Fig. 3D
8- to 12-week-old 3xTg mice were ovariectomized and injected with vehicle or Hf2, initially for 8 weeks, and then for a further 12 weeks for a total 20 weeks. Morris Water Maze testing was performed at 8 and 20 weeks. Shown are latency to platform and area under curve (AUC).
	Latency to platform (s)
	Hf2, 8 weeks
	Vehicle					Hf2							AUC
	Day 1	Day 2	Day 3	Day 4	Day 5	Day 1	Day 2	Day 3	Day 4	Day 5			Vehicle	Hf2
	60	60	43.45	27.2	24.05	60	60	36.6	28.625	28.475			172.675	169.462
	60	15.2	30.7	29.5	18.1	41.975	29.775	16.25	13.825	20.9			114.45	91.2875
	60	51.425	30.325	35.05	41	60	60	60	60	60			167.3	240
	60	13.05	25.475	28.1333	15.775	52.1	60	23.8333	16.875	28.95			104.546	141.233
	60	60	60	52.225	57.6	33.9667	40.375	14.375	15.05	27.3			231.025	100.433
	44.125	33.6	20.3	14.6667	12.5	54.675	43.425	28.85	31	15.65			96.8792	138.438
	55.05	55.7	57.9	60	60	50.9	54.7667	60	18.3	19.1			231.125	168.067
Mean	57.025	41.2821	38.3071	35.2536	32.7179	50.5167	49.7631	34.2726	26.2393	28.625		Mean	159.714	149.846
SEM	2.26023	7.7886	5.95901	5.92199	7.58549	3.60778	4.5441	7.21824	6.16862	5.57423		SEM	21.5201	18.8475
												p value		0.736088
	Hf2, 20 weeks
	Vehicle					Hf2							AUC
	Day 1	Day 2	Day 3	Day 4	Day 5	Day 1	Day 2	Day 3	Day 4	Day 5			Vehicle	Hf2
	60	60	60	60	60	47.975	33.85	40.85	32.325	33.1			240	147.562
	53.5	46.975	54.4	48.25	36.575	48.725	40.55	41.425	31.15	29.425			194.662	152.2
	37.8	51.6	41.675	30.775	36.875								161.388
	60	55.6	60	47.9	60	40	41.05	29.2	42.9	32.525			223.5	149.413
	60	46.5	60	52.725	42.25	58.5667	38.25	32.45	19.2	27.65			210.35	133.008
	52.1333	60	40.775	41.95	33.725	32.55	47.2	48.325	17.175	17.825			185.654	137.887
	49.1	47.925	48.425	31.1	39.05	47.75	55.175	37.475	34.35	23.825			171.525	162.787
Mean	53.219	52.6571	52.1821	44.6714	44.0679	45.9278	42.6792	38.2875	29.5167	27.3917		Mean	198.154	147.143
SEM	3.0625	2.23715	3.2474	4.10504	4.2286	3.60176	3.06237	2.79572	3.9656	2.36206		SEM	10.6587	4.32475
												p value		0.00157785

## Sheet: Fig. 3E
8- to 12-week-old 3xTg mice were ovariectomized and injected with vehicle or Hf2, initially for 8 weeks, and then for a further 12 weeks for a total 20 weeks. Morris Water Maze testing was performed at 8 and 20 weeks. Shown are results for the Probe Trial.
	Time in 40 cm Platform Zone (%)
	Hf2, 8 weeks				Hf2, 20 weeks
	Vehicle	Hf2			Vehicle	Hf2
	5	20.33			0	5.83
	12.33	17.33			9	6.67
	10.67	4.17			14
	9.33	7.67			1.67	8.83
	4.33	12.5			6.17	13.83
		4.83			5.67	8.5
	5.17	11			14	7.83
Mean	7.805	11.1186		Mean	7.21571	8.58167
SEM	1.3892	2.31494		SEM	2.07904	1.14607
p value		0.265077		p value		0.594753

## Sheet: Fig. 3G
15-month-old 3xTg mice were injected with vehicle or Hf2 (intraperitoneal, 200 µg, 3 days a week) for 12 weeks and Novel Object Recognition testing was performed at 12 weeks.
	Objects Interaction time (%)
	Vehicle		Hf2
	Familiar	Novel	Familiar	Novel
	44	56	47	53
	9	91	55	45
	54	46	62	38
	54	46	33	67
			50	50
Mean	40.25	59.75	49.4	50.6
SEM	10.68	10.68	4.82286	4.82286
p value		0.24419		0.864714

## Sheet: Fig. 3H
15-month-old 3xTg mice were injected with vehicle or Hf2 (intraperitoneal, 200 µg, 3 days a week) for 12 weeks and Morris Water Maze testing was performed at 12 weeks. Shown are latency to platform and area under curve (AUC).
	Latency to platform (s)
	Vehicle							Hf2									AUC
	Day 1	Day 2	Day 3	Day 4	Day 5	Day 6	Day 7	Day 1	Day 2	Day 3	Day 4	Day 5	Day 6	Day 7			Vehicle	Hf2
	60	60	40.675	42.3	49.5	31.2	27.975	60	41.675	14.65	34.675	11.275	13.375	18.725			267.662	155.012
	48.875	56.7	52.8	53	60	60	53.725	60	60	36.9	40.05	23.55	16.35	21.9			333.8	217.8
	60	60	60	26.175	42.875	35.125	23.2667										265.808
	60	48.875	50.825	31.825	7.6	21.375	17.0333	60	60	50.825	47.375	16.15	38.875	32.675			199.017	259.562
	60	51.9	34.75	20.925	25.75	31.95	20	60	42.4	19.9	21.3	27.675	19.15	15.8			205.275	168.325
	60	54.225	60	53.45	37.325	49.575	31.8	48.3	41.725	36.475	34.25	24.7	18.65	13.3			300.475	186.6
	60	48.525	49.625	13.925	22.2	24.925	60	60	36.7	51.5	30.5	48.05	24.7	17.625			219.2	230.262
Mean	58.4107	54.3179	49.8107	34.5143	35.0357	36.3071	33.4	58.05	47.0833	35.0417	34.6917	25.2333	21.85	20.0042		Mean	255.891	202.927
SEM	1.58929	1.82107	3.54538	5.86812	6.73093	5.20159	6.36727	1.95	4.16889	6.24657	3.59018	5.18659	3.73086	2.79322		SEM	19.1718	16.2642
																p value		0.0632898

[truncated: 22 more sheets: Fig. 3I, Fig. 3K, Fig. 3L, Fig. 4A, Fig. 4B, Fig. 4C, Fig. 5A, Fig. 5B, Supplemental Fig. 1A, Supplemental Fig. 1B, Supplemental Fig. 1C, Supplemental Fig. 1D, Supplemental Fig. 2A, Supplemental Fig. 2B, Supplemental Fig. 2C, Supplemental Fig. 2D, Supplemental Fig. 3A, Supplemental Fig. 3B, Supplemental Fig. 3C, Supplemental Fig. 4B …]
